# Supplementary material for: Geochemical Fractionation and Environmental Risk Assessment of Potentially Toxic Elements in Copper Flotation Tailings from Tongling, Anhui Province
Source: Molecules. 2026 Apr 20;31(8):1349. doi: 10.3390/molecules31081349 (PMC13118756; doi:10.3390/molecules31081349)
Supplement: Supplementary file 1 [file molecules-31-01349-s001.zip]

Archive with 1 entries (1 files):
- molecules-4206682-supplementary.pdf
